# Supplementary material for: New polymorphisms of Vkork1 gene related to anticoagulant resistance of rats and mice in Italy
Source: Pest Manag Sci. 2025 Jan 15;81(6):2869–80. doi: 10.1002/ps.8652 (PMC12074628; doi:10.1002/ps.8652)
Supplement: Supplementary file 2 — Table S1. Detail of mutations found in every rat analyzed, with species information and death cause/location (if available). Capital mutations indicate single nucleotide polymorphisms (SNPs) at a DNA level, the following lowercase mutation indicates the aminoacidic substitution. 0: no mutation; 0/1: heterozygous mutation; 1: homozygous mutation. [file PS-81-2869-s001.xlsx]

## Sheet: Rattus spp.
Sample ID	Species	Municipality/location	Putative cause of death	A19G	s7g	G36A	r12r	C84G	h28q	C105T	r35r	A106C	n36h	G123A	a41a	T125C	l42p	T175A	w59r	C181T	r61w	A246T	i82i	A268T	i90l	T280C	l94l	T286G	c96g	C321A	i107i	A367T	T368G	i123f	i123s	C411T	t137t	A416T	y139f	G429A	a143a
356640	Rattus rattus	Modena	Bromadiolone	0	0	1	1	0/1	0/1	0	0	0	0	0	0	0	0	0	0	0	0	0	0	1	1	0	0	0	0	1	1	0	0	0	0	1	1	0	0	0/1	0/1
77448	Rattus rattus	Cesena	Trap	0	0	1	1	0	0	0	0	0	0	0	0	0	0	0/1	0/1	0	0	0	0	1	1	0	0	0	0	1	1	0	0	0	0	1	1	0	0	0/1	0/1
168376/1	Rattus rattus			0	0	1	1	0	0	0	0	0	0	0	0	0	0	1	1	0	0	0	0	1	1	1	1	0	0	1	1	0	0	0	0	1	1	0	0	1	1
238588/2	Rattus rattus			0	0	1	1	0	0	0	0	0	0	0	0	0	0	1	1	0	0	0	0	1	1	1	1	0	0	1	1	0	0	0	0	1	1	0	0	1	1
278650	Rattus rattus			0	0	1	1	0	0	0	0	0	0	0	0	0	0	1	1	0	0	0	0	1	1	1	1	0	0	1	1	0	0	0	0	1	1	0	0	1	1
109567	Rattus rattus			0	0	1	1	0	0	0	0	0	0	0	0	1	1	0	0	0	0	0	0	1	1	1	1	0	0	1	1	0	0	0	0	1	1	0	0	1	1
20078/2	Rattus rattus	Modena	Trap	0	0	1	1	1	1	0	0	0	0	0	0	0	0	0	0	0	0	0	0	1	1	1	1	0	0	1	1	0	0	0	0	1	1	0	0	1	1
66555/3	Rattus rattus	Cesena	Trap	0	0	1	1	0	0	0	0	0	0	1	1	0	0	0	0	0	0	0	0	1	1	0	0	0	0	1	1	0	0	0	0	1	1	0	0	0	0
66555/1	Rattus rattus	Cesena	Trap	0	0	1	1	0	0	0	0	0	0	1	1	0	0	0	0	0	0	0	0	1	1	0	0	0	0	1	1	0	0	0	0	1	1	0	0	0/1	0/1
237195/3	Rattus rattus	Cesena		0	0	1	1	0	0	0	0	0	0	0/1	0/1	0	0	0	0	0	0	0	0	1	1	0	0	0	0	1	1	0	0	0	0	1	1	0	0	0/1	0/1
152449/4	Rattus rattus	Cesena	Trap	0	0	1	1	0	0	0	0	0	0	1	1	0	0	0	0	0	0	0	0	1	1	1	1	0	0	1	1	0/1	0	0/1	0	1	1	0	0	0/1	0/1
152449/3	Rattus rattus	Cesena	Trap	0	0	1	1	0	0	0	0	0	0	1	1	0	0	0	0	0	0	0	0	1	1	0	0	0	0	1	1	0	0	0	0	1	1	0	0	0	0
152449/2	Rattus rattus	Cesena	Trap	0	0	1	1	0	0	0	0	0	0	1	1	0	0	0	0	0	0	0	0	1	1	0	0	0/1	0/1	1	1	0/1	0	0/1	0	1	1	0	0	0	0
152449/1	Rattus rattus	Cesena	Trap	0	0	1	1	0	0	0	0	0	0	1	1	0	0	0	0	0	0	0	0	1	1	0	0	0	0	1	1	0	0	0	0	1	1	0	0	1	1
168376/5	Rattus rattus			0	0	1	1	0	0	0	0	0	0	0	0	0/1	0/1	0/1	0/1	0	0	0	0	1	1	1	1	0	0	1	1	0	0	0	0	1	1	0	0	1	1
356636/5	Rattus rattus	Ronchi di Crevalcore	Bromadiolone	0	0	1	1	0	0	0	0	0	0	0	0	0/1	0/1	0	0	0	0	0	0	1	1	1	1	0	0	1	1	0	0	0	0	1	1	0	0	1	1
356636/6	Rattus rattus	Ronchi di Crevalcore	Bromadiolone	0	0	1	1	0	0	0	0	0	0	0/1	0/1	0	0	0	0	0	0	0	0	1	1	0/1	0/1	0	0	1	1	0	0	0	0	1	1	0	0	0/1	0/1
356636/4	Rattus rattus	Ronchi di Crevalcore	Bromadiolone	0	0	1	1	0/1	0/1	0	0	0	0	0/1	0/1	0	0	0	0	0	0	0	0	1	1	0/1	0/1	0	0	1	1	0	0	0	0	1	1	0	0	0/1	0/1
168381/3	Rattus rattus			0	0	1	1	0	0	0	0	0	0	0	0	1	1	0	0	0	0	0	0	1	1	1	1	0	0	1	1	0	0	0	0	1	1	0	0	1	1
168381/2	Rattus rattus			0	0	1	1	0	0	0	0	0	0	0	0	1	1	0	0	0	0	0	0	1	1	1	1	0	0	1	1	0	0	0	0	1	1	0	0	1	1
168381/1	Rattus rattus			0	0	1	1	0	0	0	0	0	0	0	0	1	1	0	0	0	0	0	0	1	1	1	1	0	0	1	1	0	0	0	0	1	1	0	0	1	1
237195/2	Rattus rattus	Cesena		0	0	1	1	0	0	0	0	0	0	0/1	0/1	0	0	0	0	0	0	0	0	1	1	0	0	0	0	1	1	0	0	0	0	1	1	0	0	0/1	0/1
237195/1	Rattus rattus	Cesena		0	0	1	1	0	0	0	0	0	0	0/1	0/1	0	0	0	0	0	0	0	0	1	1	0	0	0	0	1	1	0	0	0	0	1	1	0	0	0/1	0/1
238589	Rattus rattus			0	0	1	1	0	0	0	0	0	0	0	0	0	0	1	1	0	0	0	0	1	1	1	1	0	0	1	1	0	0	0	0	1	1	0	0	1	1
237201	Rattus rattus	Gatteo		0	0	1	1	0	0	0	0	0	0	0/1	0/1	0	0	0	0	0	0	0	0	1	1	0	0	0	0	1	1	0	0	0	0	1	1	0	0	0/1	0/1
R6	Rattus rattus	Ozzano dell'Emilia		0	0	1	1	0	0	0	0	0	0	0	0	0/1	0/1	0	0	0	0	0	0	1	1	1	1	0	0	1	1	0	0	0	0	1	1	0	0	1	1
R4	Rattus rattus	Osteria grande		0	0	1	1	0	0	0	0	0	0	0	0	0	0	0/1	0/1	0	0	0	0	1	1	1	1	0	0	1	1	0	0	0	0	1	1	0	0	1	1
R3	Rattus rattus	Godo		0	0	1	1	0	0	0	0	0	0	0	0	1	1	0	0	0	0	0	0	1	1	1	1	0	0	1	1	0	0	0	0	1	1	0	0	1	1
R2	Rattus rattus	Montaletto di Cervia		0	0	1	1	0	0	0	0	0	0	0	0	0	0	1	1	0	0	0	0	1	1	1	1	0	0	1	1	0	0	0	0	1	1	0	0	1	1
R1	Rattus rattus	Bagnara di Romagna		0	0	0/1	0/1	0	0	0/1	0/1	0	0	0	0	0	0	0	0	0	0	0	0	1	1	1	1	0	0	0	0	0	0	0	0	0	0	0	0	0	0
168376/3	Rattus rattus			0/1	0/1	1	1	0	0	0	0	0	0	0	0	0	0	0/1	0/1	0	0	0	0	1	1	0	0	0	0	1	1	0	0	0	0	1	1	0	0	0/1	0/1
168376/2	Rattus rattus			0	0	1	1	0	0	0	0	0	0	0	0	0	0	1	1	0	0	0	0	1	1	1	1	0	0	1	1	0	0	0	0	1	1	0	0	1	1
152470	Rattus rattus	Cesena	Trap	0	0	1	1	0	0	0	0	0	0	1	1	0	0	0	0	0	0	0	0	1	1	0	0	0	0	1	1	0/1	0	0/1	0	1	1	0	0	0/1	0/1
66555/2	Rattus rattus	Cesena	Trap	0	0	1	1	0	0	0	0	0	0	1	1	0	0	0	0	0	0	0	0	1	1	0	0	0	0	1	1	0	0	0	0	1	1	0	0	0	0
37734	Rattus rattus			0	0	1	1	0	0	0	0	1	1	0	0	0	0	0	0	0	0	0	0	1	1	0	0	0	0	1	1	0	0	0	0	1	1	0	0	0/1	0/1
356636/3	Rattus norvegicus	Modena	AR?	0	0	0	0	0	0	0	0	0	0	0	0	0	0	0	0	0	0	1	1	0	0	0	0	0	0	0	0	0	0	0	0	0	0	0	0	0	0
356636/2	Rattus norvegicus	Modena	AR?	0	0	0	0	0	0	0	0	0	0	0	0	0	0	0	0	0	0	1	1	0	0	0	0	0	0	0	0	0	0	0	0	0	0	1	1	0	0
152514/2	Rattus norvegicus			0	0	0	0	0	0	0	0	0	0	0	0	0	0	0	0	1	1	0	0	0	0	0	0	0	0	0	0	0	0	0	0	0	0	0	0	0	0
152514/1	Rattus norvegicus			0	0	0	0	0	0	0	0	0	0	0	0	0	0	0	0	0/1	0/1	0	0	0	0	0	0	0	0	0	0	0	0	0	0	0	0	0	0	0	0
356636/1	Rattus norvegicus	Modena	AR?	0	0	0	0	0	0	0	0	0	0	0	0	0	0	0	0	0	0	1	1	0	0	0	0	0	0	0	0	0	0	0	0	0	0	1	1	0	0
126451/4	Rattus norvegicus			0	0	0	0	0	0	0	0	0	0	0	0	0	0	0	0	0	0	0	0	0	0	0	0	0	0	0	0	0	0	0	0	0	0	0	0	0	0
20078/8	Rattus norvegicus	Modena	AR?	0	0	0	0	1	1	0	0	0	0	0	0	0	0	0	0	0	0	1	1	0	0	0	0	0	0	0	0	0	0	0	0	0	0	1	1	0	0
238588/1	Rattus norvegicus			0	0	0	0	0	0	0	0	0	0	0	0	0	0	0	0	0	0	0	0	0	0	0	0	0	0	0	0	0	0	0	0	0	0	0	0	0	0
168376/9	Rattus norvegicus			0	0	0	0	0	0	0	0	0	0	0	0	0	0	0	0	0	0	0	0	0	0	0	0	0	0	0	0	0	1	0	1	0	0	0	0	0	0
168376/8	Rattus norvegicus			0	0	0	0	0	0	0	0	0	0	0	0	0	0	0	0	1	1	0	0	0	0	0	0	0	0	0	0	0	0	0	0	0	0	0	0	0	0
168376/6	Rattus norvegicus			0	0	0	0	0	0	0	0	0	0	0	0	0	0	0	0	0	0	0	0	0	0	0	0	0/1	0/1	0	0	0	0	0	0	0	0	0	0	0	0
168376/4	Rattus norvegicus			0	0	0	0	0	0	0	0	0	0	0	0	0	0	0	0	0	0	0	0	0	0	0	0	0	0	0	0	0	0	0	0	0	0	0	0	0	0
126451/3	Rattus norvegicus			0	0	0	0	0	0	0	0	0	0	0	0	0	0	0	0	0	0	0	0	0	0	0	0	0	0	0	0	0	0	0	0	0	0	0	0	0	0
126451/1	Rattus norvegicus			0	0	0	0	0	0	0	0	0	0	0	0	0	0	0	0	0	0	0	0	0	0	0	0	0	0	0	0	0	0	0	0	0	0	0	0	0	0
126451/2	Rattus norvegicus			0	0	0	0	0	0	0	0	0	0	0	0	0	0	0	0	0/1	0/1	0	0	0	0	0	0	0	0	0	0	0	0	0	0	0	0	0	0	0	0
407644	Rattus norvegicus	Carpaneto piacentino	AR?	0	0	0	0	0	0	0	0	0	0	0	0	0	0	0	0	0	0	0	0	0	0	0	0	0	0	0	0	0	0	0	0	0	0	0	0	0	0
152467	Rattus norvegicus	Cesena		0	0	0	0	0	0	0	0	0	0	0	0	0	0	0	0	0	0	0	0	0	0	0	0	0	0	0	0	0	0	0	0	0	0	0	0	0	0
20078/7	Rattus norvegicus	Modena	Trap	0	0	0	0	0	0	0	0	0	0	0	0	0	0	0	0	0	0	1	1	0	0	0	0	0	0	0	0	0	0	0	0	0	0	1	1	0	0
20078/6	Rattus norvegicus	Modena	Bromadiolone	0	0	0	0	0	0	0	0	0	0	0	0	0	0	0	0	0	0	1	1	0	0	0	0	0	0	0	0	0	0	0	0	0	0	1	1	0	0
20078/5	Rattus norvegicus	Sorbara	Predation	0	0	0	0	0	0	0	0	0	0	0	0	0	0	0	0	0	0	1	1	0	0	0	0	0	0	0	0	0	0	0	0	0	0	1	1	0	0
20078/4	Rattus norvegicus	Sorbara	Predation	0	0	0	0	0	0	0	0	0	0	0	0	0	0	0	0	0	0	1	1	0	0	0	0	0	0	0	0	0	0	0	0	0	0	1	1	0	0
20078/3	Rattus norvegicus	Sorbara	Predation	0	0	0	0	0	0	0	0	0	0	0	0	0	0	0	0	0	0	1	1	0	0	0	0	0	0	0	0	0	0	0	0	0	0	1	1	0	0
20078/1	Rattus norvegicus	Modena	Trap	0	0	0	0	0	0	0	0	0	0	0	0	0	0	0	0	0	0	1	1	0	0	0	0	0	0	0	0	0	0	0	0	0	0	1	1	0	0
R5	Rattus norvegicus	Granarolo		0	0	0	0	0	0	0	0	0	0	0	0	0	0	0	0	0	0	0	0	0	0	0	0	0	0	0	0	0	0	0	0	0	0	0	0	0	0
Table S1: detail of mutations found in every rat analysed, with species information and death cause/location (if available). Capital mutations indicate SNPs at a DNA level, the following lowercase mutation indicates the aminoacidic substitution. 0: no mutation; 0/1: heterozygous mutation; 1: homozygous mutution.
