# Supplementary material for: New polymorphisms of Vkork1 gene related to anticoagulant resistance of rats and mice in Italy
Source: Pest Manag Sci. 2025 Jan 15;81(6):2869–80. doi: 10.1002/ps.8652 (PMC12074628; doi:10.1002/ps.8652)
Supplement: Supplementary file 3 — Table S2. Detail of mutations found in every mouse analyzed, with species information and death cause/location (if available). Capital mutations indicate single nucleotide polymorphisms (SNPs) at a DNA level, the following lowercase mutation indicates the aminoacidic substitution. 0: no mutation; 0/1: heterozygous mutation; 1: homozygous mutation. [file PS-81-2869-s003.xlsx]

## Sheet: Foglio1
Sample ID	Species	Municipality/location	Putative cause of death	A234C	q78h	T253C	c85r	C261A	f87l	T383C	l128s	A416G	y139c
152480	Mus musculus	Cesena	Trap	0	0	0	0	0	0	1	1	0	0
T2	Mus musculus	Lugo		0/1	0/1	0/1	0/1	0	0	0	0	0	0
T1	Mus musculus	Forlì		0	0	0	0	0	0	0	0	0	0
237199	Mus musculus	Cesena	Trap	0	0	0	0	0/1	0/1	0/1	0/1	0/1	0/1
152549	Mus musculus	Piacenza		0	0	0	0	0	0	0	0	1	1
152459	Mus musculus	Cesena	Trap	0	0	0	0	0	0	0/1	0/1	0/1	0/1
77441/2	Mus musculus	Gatteo	Trap	0	0	0	0	0	0	0	0	0/1	0/1
77441/1	Mus musculus	Gatteo	Trap	0	0	0	0	0	0	0/1	0/1	0/1	0/1
Table S2: detail of mutations found in every mouse analysed, with species information and death cause/location (if available). Capital mutations indicate SNPs at a DNA level, the following lowercase mutation indicates the aminoacidic substitution. 0: no mutation; 0/1: heterozygous mutation; 1: homozygous mutution.
